# Supplementary material for: Enhanced Competitive Immunomagnetic Beads Assay Assisted with PAMAM-Gold Nanoparticles Multi-Enzyme Probes for Detection of Deoxynivalenol
Source: Biosensors (Basel). 2023 May 10;13(5):536. doi: 10.3390/bios13050536 (PMC10216259; doi:10.3390/bios13050536)
Supplement: Supplementary file 1 [file biosensors-13-00536-s001.zip]

Archive with 1 entries (1 files):
- biosensors-2289630-supplementary.pdf
